# Supplementary material for: Limited Alleviation of Lysosomal Acid Lipase Deficiency by Deletion of Matrix Metalloproteinase 12
Source: Int J Mol Sci. 2024 Oct 13;25(20):11001. doi: 10.3390/ijms252011001 (PMC11506919; doi:10.3390/ijms252011001)
Supplement: Supplementary file 1 [file ijms-25-11001-s001.zip]

Archive with 1 entries (1 files):
- ijms-3206910-supplementary.pdf
